# Supplementary material for: MEPP: more transparent motif enrichment by profiling positional correlations
Source: NAR Genom Bioinform. 2022 Oct 17;4(4):lqac075. doi: 10.1093/nargab/lqac075 (PMC9575187; doi:10.1093/nargab/lqac075)
Supplement: lqac075_Supplemental_Files [file lqac075_supplemental_files.zip]

Archive with 2 entries (2 files):
- MEPP Manuscript Revision.supplement.docx
- MEPP_Notebooks_And_Code.zip
